# Supplementary material for: Acute, Low-Dose Neutron Exposures Adversely Impact Central Nervous System Function
Source: Int J Mol Sci. 2021 Aug 21;22(16):9020. doi: 10.3390/ijms22169020 (PMC8396607; doi:10.3390/ijms22169020)
Supplement: Supplementary file 1 [file ijms-22-09020-s001.zip]

Archive with 1 entries (1 files):
- ijms-1324112-supplementary.pdf
